# Supplementary material for: High-throughput identification and rational design of synergistic small-molecule pairs for combating and bypassing antibiotic resistance
Source: PLoS Biol. 2017 Jun 20;15(6):e2001644. doi: 10.1371/journal.pbio.2001644 (PMC5478098; doi:10.1371/journal.pbio.2001644)
Supplement: S1 Table — (XLSX) [file pbio.2001644.s006.xlsx]

## Sheet: Sheet1
Drug 1	Drug 2	Organisms	Reference
DL-Cycloserine (β lactams)	Epigallocatechin gallate	Methocillin resistant Staphylococcus aureus (MRSA)	[1]
Ampicillin (β lactams) or Rifampicin	Daptomycin	Vancomycin resistant Enterococcus faecium (VRE)	[2]
Ribavirin	Disulfiram	S. aureus	[3]
Trimethoprim	Sulfonamides	E. coli, Pseudomonas aeruginosa, Pseudomonas cepacia, Moraxella catarrhalis	[4]
		Also most aerobic gram-positive and gram-negative bacteria	[5]
Gentamicin (aminoglycoside)	Carbenicillin (β lactams)	P. aeruginosa	[6]
Colistin	Meropenem (carbapenem)	Acinetonbacter baumannii, P. aeruginosa	[7]
References
1	Zhao W, Hu A, Okubo S, Hara Y, Shimamura T. Antimicrob. Agents Chemother. 2001;45(6):1737-1742.
2	Rand KH, Houck H.J Antimicrob Chemother. 2004;53(3):530-532.
3	Lehar J, Krueger AS, Avery W, Heilbut AM, Johansen LM, Price, ER, et al. Nature Biotechnol. 2009;27:659-666.
4	Richards RME, Taylor RB, Zhu ZY. J. Pharm. Pharmacol. 1996;48:981-984.
5	May DB. Trimethoprim-sulfamethoxazole: An overview. 2016. UpToDate.
6	Scudamore RA, Goldner M. Antimicrobial Agents and Chemotherapy. 1982;1007-1010.
7	Daoud Z, Mansour N, Masri K. Journal of Medical Microbiology. 2013;3:253-258.
