# Supplementary material for: High-throughput identification and rational design of synergistic small-molecule pairs for combating and bypassing antibiotic resistance
Source: PLoS Biol. 2017 Jun 20;15(6):e2001644. doi: 10.1371/journal.pbio.2001644 (PMC5478098; doi:10.1371/journal.pbio.2001644)
Supplement: S2 Table — FICI scores were determined as described in Materials and Methods. The color scheme is the same as in Fig 1C: predicted synergizers are colored green, the positive control is colored purple, and predicted non-synergizers are colored blue. FICI ≤ 0.5 is considered synergistic. (XLSX) [file pbio.2001644.s007.xlsx]

## Sheet: Sheet1
Small molecule	Measurement #1	Measurement #2	Measurement #3
AZIDOTHYMIDINE	0.5	0.375
BICYCLOMYCIN	0.75	0.75
CHLORAMPHENICOL	1	1.004
CIPROFLOXACIN	1.03	1
ETHIDIUMBROMIDE	0.625	0.5	0.75
LEVOFLOXACIN	0.625	0.516
MECILLINAM	1	1.01
MITOMYCIN	0.5	0.5
MMS	0.5	0.375
NALIDIXICACID	0.5625	1.03
NITROFURANTOIN	0.625	0.75
NORFLOXACIN	0.625	1
PMS	2.5	1.01
PYOCYANIN	1.01	1.01
STREPTONIGRIN	0.75	2.5
SULFAMONOMETHOXINE	0.156	0.09375
SULFAMETHIZOLE	0.1562	0.25	0.3125
A22	0.625	0.625
ACRIFLAVINE	0.625	0.75
ACTINOMYCIND	1.5	1.5
AMIKACIN	0.5	0.5
AMOXICILLIN	1.5	0.515625
AMPICILLIN	1.5	1.5
AZITHROMYCIN	0.75	0.5
AZTREONAM	1.01	1.01
BACITRACIN	1	0.51
BENZALKONIUM	1	2
BLEOMYCIN	0.625	0.75
CARBENICILLIN	1.5	0.53125
CCCP	1.06	1.01
CECROPINB	1.01	1.01
CEFACLOR	0.5	0.5625	0.75
CEFOXITIN	1.01	1.01
CEFSULODIN	0.3125	1.01
CEFTAZIDIME	1.06	2
CERULENIN	1.5	1.5
CHLOROPROMAZINE	0.75	1.01
CISPLATIN	0.75	0.75
CLARYTHROMYCIN	0.75	1.01
CYCLOSERINE D	1.5	1.01
DIBUCAINE	0.75	0.75
DOXORUBICIN	1	1
DOXYCYCLINE	1.01	1.5
EDTA	1	0.75
EGCG	0.51	0.53125
EGTA	0.5625	0.5625
EPINEPHRINE	1	0.5625
ERYTHROMYCIN	0.75	1
FOSFOMYCIN	1	1.06
FUSIDICACID	1.01	1.03
GENTAMICIN	0.5	0.5625	0.375
HIGHCOBALT	0.6125	0.625
HIGHCOPPER	0.5	0.75
HIGHNICKEL	1.01	1.01
HYDROXYUREA	0.75	1.5
INDOLICIDIN	0.75	1
ISONIAZID	0.625	1
LOWFE	0.625	1.25
METHOTREXATE	1.01	1.03
MINOCYCLINE	1	1
NACL	0.75	1
NIGERICIN	0.51	1.03
NOREPINEPHRINE	0.75	1.01
NOVOBIOCIN	1	1
OXACILLIN	1.01	1.01
PARAQUAT	4.25	4.01
PEROXIDE	0.75	0.75
PHLEOMYCIN	0.625	0.5625
POLYMYXINB	1.01	1
PROCAINE	0.28125	0.5
PUROMYCIN	0.5	1.01
RIFAMPICIN	1.5	1.5
SPECTINOMYCIN	0.75	0.5625
SPIRAMYCIN	1.01	1.01
STREPTOMYCIN	0.625	0.5	0.5625
TETRACYCLINE	0.75	1
THEOPHYLLINE	1.01	1.01
TOBRAMYCIN	0.625	0.625
TRICLOSAN	1.125	1.01
VANCOMYCIN	0.75	1
VERAPAMIL	0.625	1
