# Supplementary material for: High-throughput identification and rational design of synergistic small-molecule pairs for combating and bypassing antibiotic resistance
Source: PLoS Biol. 2017 Jun 20;15(6):e2001644. doi: 10.1371/journal.pbio.2001644 (PMC5478098; doi:10.1371/journal.pbio.2001644)
Supplement: S5 Table — Bliss independence scores were calculated as described in Materials and Methods. Scores < 0 at both test concentrations were considered synergistic. (XLSX) [file pbio.2001644.s010.xlsx]

## Sheet: Sheet1
	100 ug/ml							10 ug/ml
	replicate #1	replicate #2	replicate #3	average	stdev			replicate #1	replicate #2	replicate #3	average	stdev
glutathione	0.0824554	-0.459577	0.199016	-0.0593686	0.351457		glutathione	0.0225685	0.223836	-0.855023	-0.202873	0.573674
cyclosporine	-2.66372	0.709356	-0.442088	-0.798816	1.7146		cyclosporine	-0.693416	-0.205015	-1.29631	-0.731579	0.546645
monobenzone	0.256447	0.248683	-0.215266	0.0966214	0.27013		monobenzone	0.295263	0.288351	-0.52705	0.0188547	0.47278
ALA	0.0745014	0.182609	-0.299492	-0.0141271	0.252975		ALA	0.337285	0.546963	-0.57567	0.102859	0.596903
amiloride	-0.162836	-0.128282	-0.104575	-0.131897	0.0292984		amiloride	0.501865	0.310526	-0.740632	0.0239198	0.668997
atenolol	0.160231	0.400703	0.0890784	0.216671	0.163299		atenolol	0.133546	0.619713	-0.6769	0.0254528	0.65503
sulfanitran	0.091151	-0.0514184	-1.88897	-0.616412	1.10437		sulfanitran	-0.157218	0.163058	-1.11089	-0.36835	0.662698
stigmasta	1.72503	3.28251	0.180911	1.72948	1.5508		stigmasta	-0.181554	1.11332	0.266343	0.39937	0.657608
aspartame	-0.0858368	0.501341	-0.814004	-0.132833	0.658931		aspartame	-0.215415	0.159526	-0.581695	-0.212528	0.370619
fluriprofen	0.802949	0.407022	-0.519683	0.230096	0.678834		fluriprofen	-0.011662	0.287561	-0.328839	-0.0176468	0.308243
