# Supplementary material for: High-throughput identification and rational design of synergistic small-molecule pairs for combating and bypassing antibiotic resistance
Source: PLoS Biol. 2017 Jun 20;15(6):e2001644. doi: 10.1371/journal.pbio.2001644 (PMC5478098; doi:10.1371/journal.pbio.2001644)
Supplement: S6 Table — FICI scores were determined as described in Materials and Methods. Data for trimethoprim + sulfamethizole and trimethoprim + AZT are shown. FICI ≤ 0.5 is considered synergistic. (XLSX) [file pbio.2001644.s011.xlsx]

## Sheet: Sheet1
FICI data, trimethoprim + sulfamethizole				FICI data, trimethoprim + AZT
Strain	Measurement #1	Measurement #2		Strain	Measurement #1	Measurement #2	Measurement #3
BEC1	0.3125	0.28125		BEC1	0.375	0.28125
BEC2	0.1875	0.15625		BEC2	0.265625	0.375
BEC3	0.5	0.375		BEC3	0.75	0.625
BEC4	0.257813	0.375		BEC4	0.375	0.5
BEC5	3	2.25		BEC5	0.375	0.28125
BEC6	0.28125	0.1875		BEC6	0.28125	0.28125
BEC7	1.01	1.01		BEC7	0.51	0.5	0.375
BEC8	3	3		BEC8	0.28125	0.375
BEC9	0.25	0.375		BEC9	0.3125	1.125	0.5625
M1-2	1	1		M1-2	0.5	0.5
M1-3	1	1		M1-3	0.375	0.28125
M1-4	0.75	0.75		M1-4	0.625	0.75
19A5A	0.516	0.75		19A5A	2.02	0.75
19A4A	0.75	0.75		19A4A	0.375	0.5
19C7A	0.75	0.75		19C7A	0.375	0.5
19C6A	1.01	1		19C6A	0.53125	0.5625
19C3A	1	1		19C3A	0.3125	0.5
