# Supplementary material for: High-throughput identification and rational design of synergistic small-molecule pairs for combating and bypassing antibiotic resistance
Source: PLoS Biol. 2017 Jun 20;15(6):e2001644. doi: 10.1371/journal.pbio.2001644 (PMC5478098; doi:10.1371/journal.pbio.2001644)
Supplement: S7 Table — Data from Fig 4A. (XLSX) [file pbio.2001644.s012.xlsx]

## Sheet: Sheet1
drug #2 = sulfamethizole
	replicate #1	replicate #2	replicate #3	replicate #4			average	stdev
trimethoprim	0.845551	5.37065	-0.379708	-2.27304			0.890863	3.25039
drug #2 alone	0.530542	1.40255	0.364818	0.419299			0.679301	0.487071
expected	0.530542	1.40255	0.364818	0.419299			0.679301	0.487071
observed	1.65794	3.63086	3.48438	1.98615			2.68983	1.01272
drug #2 = AZT
	replicate #1	replicate #2	replicate #3	replicate #4	replicate #5		average	stdev
trimethoprim	4.56432	0.55005	1.61136	0.642572	1.33691		1.74104	1.64135
drug #2 alone	1.35996	1.19362	1.5184	1.15017	1.73162		1.39075	0.239883
expected	1.35996	1.19362	1.5184	1.15017	3.06853		1.65814	0.80179
observed	10.2905	7.15065	11.9062	9.11075	12.1436		10.1203	2.07064
drug #2 = mitomycin C
	replicate #1	replicate #2	replicate #3				average	stdev
trimethoprim	1.29442	2.22811	0.246957				1.25649	0.991118
drug #2 alone	8.24232	6.49965	6.11093				6.95097	1.13511
expected	8.24232	6.49965	6.11093				6.95097	1.13511
observed	15.9879	16.606	14.641				15.745	1.00477
drug #2 = rifampicin
	replicate #1	replicate #2	replicate #3				average	stdev
trimethoprim	1.80315	0.395194	1.4502				1.21618	0.732571
drug #2 alone	0.857361	1.35758	0.871995				1.02898	0.284671
expected	0.857361	1.35758	0.871995				1.02898	0.284671
observed	-0.575144	0.59279	0.536521				0.184722	0.658664
drug #2 = hydroxyurea
	replicate #1	replicate #2	replicate #3	replicate #4	replicate #5		average	stdev
trimethoprim	0.115498	0.856515	0.355631	-1.36985	2.84022		0.559603	1.52077
drug #2 alone	-0.0096248	-0.0380673	0.224469	0.913233	0.3188		0.281762	0.384255
expected	-0.0096248	-0.0380673	0.224469	0.913233	0.3188		0.281762	0.384255
observed	-0.245432	2.30942	1.95946	1.83951	4.59845		2.09228	1.72297
