# Supplementary material for: High-throughput identification and rational design of synergistic small-molecule pairs for combating and bypassing antibiotic resistance
Source: PLoS Biol. 2017 Jun 20;15(6):e2001644. doi: 10.1371/journal.pbio.2001644 (PMC5478098; doi:10.1371/journal.pbio.2001644)
Supplement: S8 Table — Data from Fig 4B. (XLSX) [file pbio.2001644.s013.xlsx]

## Sheet: Sheet1
experiment #1					experiment #2					experiment #3
condition	replicate #	mutants	total # cells		condition	replicate #	mutants	total # cells		condition	replicate #	mutants	total # cells
trimethoprim	1	10	551250000		trimethoprim	1	2	801500000		trimethoprim	1	0	635250000
	2	1	236250000			2	0	801500000			2	0	635250000
	3	10	551250000			3	44	801500000			3	38	635250000
	4	16	551250000			4	24	801500000			4	0	635250000
sulfamethizole	1	26	238500000		sulfamethizole	1	1	1117375000		sulfamethizole	1	0	30625000
	2	0	238500000			2	129	159625000			2	0	30625000
	3	47	238500000			3	40	159625000			3	1	30625000
	4	8	556500000			4	0	159625000			4	0	30625000
AZT	1	0	385000000		AZT	1	3	360500000		AZT	1	54	129500000
	2	3	165000000			2	1	360500000			2	5	129500000
	3	0	165000000			3	1	360500000			3	0	129500000
	4	140	165000000			4	105	360500000			4	0	129500000
mitomycin C	1	16	309750000		mitomycin C	1	3	381000000		mitomycin C	1	1	26460000000
	2	0	44250000			2	60	381000000			2	0	26460000000
	3	130	44250000			3	30	381000000			3	2	26460000000
	4	1	132750000			4	4	381000000			4	0	26460000000
trimethoprim + sulfamethizole	1	0	400750000		trimethoprim + sulfamethizole	1	2	456750000		trimethoprim + sulfamethizole	1	0	481250000
	2	0	400750000			2	1	456750000			2	1	481250000
	3	85	171750000			3	20	456750000			3	0	481250000
	4	1	400750000			4	1	456750000			4	33	481250000
trimethoprim + AZT	1	26	245000000		trimethoprim + AZT	1	38	316500000		trimethoprim + AZT	1	84	113750000
	2	69	49000000			2	1	316500000			2	2	113750000
	3	2	49000000			3	1	316500000			3	29	113750000
	4	193	343000000			4	63	316500000			4	3	113750000
trimethoprim + mitomycin C	1	8	379750000		trimethoprim + mitomycin C	1	27	453250000		trimethoprim + mitomycin C	1	296	325500000
	2	6	379750000			2	1	453250000			2	35	325500000
	3	0	379750000			3	125	453250000			3	159	325500000
	4	2	379750000			4	4	453250000			4	33	325500000
vehicle	1	2	551250000		vehicle	1	2	441000000		vehicle	1	0	602000000
	2	1	551250000			2	1	441000000			2	0	602000000
	3	1	551250000			3	0	441000000			3	0	602000000
	4	0	551250000			4	21	441000000			4	1	602000000
analysis output from FALCOR			95% confidence interval (range)		95% confidence interval (difference)
condition #	mutations	mutation rate	low	high	low	high
trimethoprim	1.568	0.0246	0.0119	0.0405	0.0127	0.0159
sulfamethizole	1.074	0.0431	0.0186	0.0745	0.0245	0.0314
AZT	1.203	0.0508	0.0228	0.0865	0.0281	0.0357
mitomycin C	1.509	0.0017	0.0008	0.0028	0.0009	0.0011
trimethoprim + sulfamethizole	0.975	0.0228	0.0096	0.04	0.0133	0.0172
trimethoprim + AZT	3.297	0.1644	0.0946	0.2476	0.0698	0.0832
trimethoprim + mitomycin C	3.258	0.0844	0.0484	0.1273	0.036	0.0429
vehicle	0.71	0.0134	0.005	0.0245	0.0084	0.011
