# Supplementary material for: High-throughput identification and rational design of synergistic small-molecule pairs for combating and bypassing antibiotic resistance
Source: PLoS Biol. 2017 Jun 20;15(6):e2001644. doi: 10.1371/journal.pbio.2001644 (PMC5478098; doi:10.1371/journal.pbio.2001644)
Supplement: S9 Table — FICI scores were determined as described in Materials and Methods. FICI ≤ 0.5 is considered synergistic. (XLSX) [file pbio.2001644.s014.xlsx]

## Sheet: Sheet1
FICI score
	AZT + HU	trimethoprim + HU	AZT + floxuridine	trimethoprim + floxuridine
replicate #1	0.5	1.01	0.375	1.01
replicate #2	0.375	1.01	0.5	1.01
