# Supplementary material for: High-throughput identification and rational design of synergistic small-molecule pairs for combating and bypassing antibiotic resistance
Source: PLoS Biol. 2017 Jun 20;15(6):e2001644. doi: 10.1371/journal.pbio.2001644 (PMC5478098; doi:10.1371/journal.pbio.2001644)
Supplement: S10 Table — Growth (expressed as % of cell density relative to no drug growth for each strain) for each mutant when grown in the presence of each small molecule. (XLSX) [file pbio.2001644.s015.xlsx]

## Sheet: AZT
replicate #1
	AZT concentration (ng/ml)
	0	0.025	0.05	0.1	0.2	0.4	0.8	1.5625	3.125	6.25	12.5	25
wild-type	100	87.4766	78.8785	75.514	66.1682	40.7477	60.3738	3.36449	0.373832	0.560748	0.373832	0.186916
dcd-	100	70.7254	61.1399	3.62694	0.518135	0.259067	0.518135	0.777202	0.518135	0.777202	0.518135	0.259067
ndk-	100	82.3404	80	77.6596	82.766	73.617	64.8936	76.383	62.3404	4.68085	0.212766	0.425532
uvrA-	100	75.2407	72.077	74.1403	70.564	60.3851	38.1018	7.56534	0.137552	0	0.137552	0
uvrB-	100	63.2558	62.9457	60	62.3256	59.0698	62.3256	40	1.08527	0.465116	0.775194	0.155039
uvrC-	100	63.9669	64.4628	63.6364	64.9587	65.4545	48.0992	1.65289	0.495868	0.495868	0.495868	0.330579
mutS-	100	68.7931	63.1034	65.8621	66.0345	67.5862	48.2759	50.1724	5.17241	0.862069	0.344828	0
mutL-	100	60.3567	58.4362	55.4184	56.3786	51.5775	50.3429	35.5281	5.21262	0	0.137174	0
mutH-	100	70.4698	68.9597	53.6913	55.5369	53.8591	44.9664	23.4899	0	0.167785	0	0
metH-	100	69.5225	64.0449	61.9382	63.3427	52.2472	43.3989	15.8708	0.140449	0.140449	0	0
replicate #2
	AZT concentration (ng/ml)
	0	0.025	0.05	0.1	0.2	0.4	0.8	1.5625	3.125	6.25	12.5	25
wild-type	100	110.803	119.668	129.64	131.579	134.626	148.199	76.7313	0.277008	0	0	-0.554017
dcd-	100	100.31	97.2136	19.195	0	-0.309598	-0.309598	-0.619195	-0.619195	-0.619195	-0.309598	0
ndk-	100	109.325	124.759	131.19	145.016	144.373	149.518	140.836	105.145	12.5402	0	0
uvrA-	100	76.9213	76.2507	75.7235	76.8328	72.9735	77.6578	64.1177	9.07672	0.268311	0.138317	0.129422
uvrB-	100	109.226	119.94	137.798	153.274	168.452	162.798	54.7619	0.297619	-0.297619	-0.297619	-0.297619
uvrC-	100	108.023	120.63	133.238	144.413	146.991	165.33	85.9599	0	-0.286533	-0.573066	0
mutS-	100	112.877	123.288	136.438	140.822	145.205	153.151	90.137	1.36986	-0.273973	-0.273973	0
mutL-
mutH-	100	88.3571	93.0496	92.131	88.3696	70.5525	91.2509	82.1259	14.788	0.650345	0.33967	0.15749
metH-	100	81.1711	81.684	84.2504	85.3888	81.6954	70.4739	34.2692	0.42261	0.0814416	0.128873	0.126113
replicate #3
	AZT concentration (ng/ml)
	0	0.025	0.05	0.1	0.2	0.4	0.8	1.5625	3.125	6.25	12.5	25
wild-type	100	65.718	65.2005	60.414	57.956	43.9845	43.8551	14.3596	0.129366	0.129366	0	0
dcd-	100	80.9211	38.1579	4.60526	0	0	0	0	0.328947	0.328947	0.328947	0
ndk-	100	63.3705	61.8384	64.624	63.5097	63.5097	47.493	61.0028	41.0864	1.81058	0	0.139276
uvrA-	100	18.1293	21.7644	27.1213	32.4366	39.846	53.0745	25.6126	0.253482	0.382528	0.12476	0.126911
uvrB-	100	53.1008	47.6744	48.9664	49.0956	48.062	34.8837	12.1447	0.129199	0.129199	0	0
uvrC-	100	101.562	87.6562	83.125	77.0312	70.3125	62.9688	12.3437	0.3125	0.15625	0	0.15625
mutS-	100	69.6615	67.0573	70.7031	66.4062	64.5833	62.2396	23.9583	0.911458	0.260417	0.390625	0.130208
mutL-	100	23.4395	26.727	30.0344	36.264	49.3645	51.1427	43.7347	5.37265	0.278261	0.138892	0.124958
mutH-	100	33.8523	47.5279	53.4803	59.4014	65.554	65.7699	34.9887	1.61746	0.546089	0.0962156	0.0104017
metH-	100	19.6848	24.7635	28.7335	34.2567	40.6802	42.9512	51.0632	0.177797	0.26722	0.317921	0.242887

## Sheet: trimethoprim
replicate #1
	trimethoprim concentration (ug/ml)
	0	0.025	0.05	0.1	0.2	0.4	0.8	1.5625	3.125	6.25	1.6	3.2
wild-type	100	107.715	111.869	115.134	126.409	98.5163	90.2077	94.0653	5.34125	0	-0.296736	-0.296736
dcd-	100	116	127.667	126	110.333	94.3333	110	91.3333	22.6667	0.333333	0	0.666667
ndk-	100	98.8981	95.0413	92.011	91.4601	79.6143	82.6446	62.5344	14.0496	0	-0.275482	0
uvrA-	100	106.286	107.714	111.143	118.857	106	81.1429	100	14.8571	-0.285714	-0.285714	2
uvrB-	100	107.736	116.046	124.069	123.782	92.8367	96.5616	77.0774	4.01146	-0.286533	-0.286533	-0.286533
uvrC-	100	113.352	118.182	126.42	139.489	126.42	124.716	39.2045	-0.284091	-0.568182	0	0
mutS-	100	98.3914	94.37	87.1314	98.3914	87.3995	75.8713	80.429	17.6944	0	-0.268097	0
mutL-	100	108.782	108.215	108.499	115.297	106.232	116.147	50.4249	3.68272	-0.283286	0	0.283286
mutH-	100	111.481	118.148	114.815	118.889	119.259	117.037	44.4444	3.33333	-0.37037	-0.37037	-1.11111
metH-	100	106.667	109.275	114.493	120.87	106.667	88.9855	108.986	14.7826	-0.289855	-0.57971	0
replicate #2
	trimethoprim concentration (ug/ml)
	0	0.025	0.05	0.1	0.2	0.4	0.8	1.5625	3.125	6.25	12.5	25
wild-type	100	68.9583	63.4375	55.1042	58.8542	58.9583	49.0625	43.6458	12.7083	0.416667	0.104167	0
dcd-	100	80.4374	70.4739	60.3888	59.4168	57.1081	53.5844	42.5273	24.6659	2.91616	0.121507	0.121507
ndk-	100	71.7647	70.6952	59.5722	59.893	53.1551	51.6578	41.6043	25.1337	3.42246	0.213904	0
uvrA-	100	66.7712	62.1735	60.815	59.6656	60.1881	47.4399	33.3333	17.5549	0.940439	0.104493	0.104493
uvrB-	100	70.9199	76.4095	79.2285	81.3056	71.9585	70.3264	69.8813	35.6083	1.92878	0	0
uvrC-	100	58.5526	60.5263	46.7105	42.1053	67.5987	76.9737	65.625	4.76974	0.164474	0	0.164474
mutS-	100	65.9746	47.0588	63.6678	50.7497	55.94	57.4394	46.2514	30.2191	4.15225	0.11534	0
mutL-	100	66.5996	49.6982	48.6922	47.9879	47.2837	48.8934	32.8974	15.6942	0.704225	0.100604	0.100604
mutH-	100	70.8515	65.1747	75.655	66.8122	64.1921	49.6725	33.7336	14.6288	0.545852	0.10917	0
metH-	100	65.1322	53.379	50.6366	49.6572	44.2703	42.0176	31.6357	20.9598	1.86092	0.0979432	0
replicate #3
	trimethoprim concentration (ug/ml)
	0	0.025	0.05	0.1	0.2	0.4	0.8	1.5625	3.125	6.25	12.5	25
wild-type	100	54.5108	58.831	62.2618	59.9746	64.676	55.5273	49.4282	21.3469	2.28717	0.127065	0.25413
dcd-	100	71.7017	76.4818	74.3786	75.1434	73.0402	71.5105	77.0554	17.2084	0.382409	0.382409	0.191205
ndk-	100	73.4694	74.344	70.9913	70.8455	63.9942	57.8717	55.9767	30.758	7.87172	0.437318	0
uvrA-	100	65.2174	58.7487	62.1421	62.1421	58.1124	44.3266	30.0106	18.982	1.06045	0.106045	0.106045
uvrB-	100	74.2998	71.6639	68.0395	60.9555	56.0132	69.687	73.4761	32.9489	1.97694	0.164745	0
uvrC-	100	81.8349	68.2569	73.7615	71.1927	79.4495	86.422	54.6789	34.6789	2.93578	0	0.183486
mutS-	100	79.2722	73.5759	71.0443	78.481	74.8418	58.7025	41.1392	32.4367	6.8038	0.316456	-0.158228
mutL-	100	65.3983	61.5933	61.1177	62.1879	50.654	49.4649	43.7574	18.9061	1.07015	0.118906	0
mutH-	100	80.7214	72.2637	75.3731	79.7264	79.9751	74.7512	47.1393	6.21891	0.497512	0	0
metH-	100	71.4922	63.4744	61.9154	61.6927	55.2339	42.2049	44.5434	21.6036	1.55902	0	0

## Sheet: rifampicin
replicate #1
	rifampicin concentration (ug/ml)
	0	0.00976562	0.0195312	0.0390625	0.078125	0.15625	0.3125	0.625	1.25	2.5	5	10
wild-type	100	107.849	108.14	104.942	105.523	104.07	100.291	97.6744	96.8023	32.2674	0.872093	1.16279
dcd-	100	117.832	106.993	112.238	117.483	116.783	113.636	120.629	136.713	4.1958	1.04895	2.7972
ndk-	100	105.449	109.295	114.744	115.385	114.423	113.462	115.064	119.231	112.179	0.961538	2.88462
uvrA-	100	102.326	101.744	105.523	108.721	116.57	118.605	127.616	116.86	6.68605	0.872093	1.74419
uvrB-	100	106.211	107.143	107.453	107.453	106.211	105.59	100.932	101.242	80.7453	0.931677	1.86335
uvrC-	100	106.647	108.382	112.428	108.671	110.116	108.96	100.289	105.491	80.0578	0.867052	1.44509
mutS-	100	106.34	112.104	123.343	117.291	123.055	119.885	114.121	112.68	117.291	0.576369	1.44092
mutL-	100	103.582	105.672	103.881	107.761	106.866	113.134	126.269	128.657	85.9701	0.895522	1.79104
mutH-	100	126.482	124.111	122.53	121.739	124.111	119.763	118.577	114.625	91.6996	1.58103	2.37154
metH-	100	103.179	104.046	107.225	114.451	106.647	116.763	122.254	126.59	32.3699	0.289017	1.44509
replicate #2
	rifampicin concentration (ug/ml)
	0	0.00976562	0.0195312	0.0390625	0.078125	0.15625	0.3125	0.625	1.25	2.5	5	10
wild-type	100	85.8736	56.5056	70.4461	56.5056	42.0074	52.7881	55.2045	74.7212	80.2974	0.185874	0.557621
dcd-	100	96.7213	93.4426	159.016	155.738	170.492	126.23	213.115	180.328	385.246	149.18	4.91803
ndk-	100	60.8871	49.1935	56.6532	45.1613	47.379	48.3871	53.2258	56.6532	66.9355	80.4435	20.3629
uvrA-	100	67.803	60.9848	55.9343	51.2626	48.6111	54.1667	56.4394	58.7121	55.6818	29.9242	0.631313
uvrB-	100	58.7324	51.5493	46.6197	51.4085	54.507	53.9437	49.4366	48.8732	46.9014	51.2676	0.56338
uvrC-	100	97.8571	84.8214	88.5714	89.4643	77.3214	76.25	79.1071	78.0357	77.3214	54.4643	0.357143
mutS-	100	81.1166	66.5025	67.8161	68.9655	60.9195	58.2923	66.3383	71.9212	80.1314	92.775	0.492611
mutL-	100	63.1833	61.0932	59.6463	56.1093	59.164	57.3955	57.2347	62.8617	54.9839	40.0322	0.643087
mutH-	100	66.311	42.9878	44.9695	42.8354	41.311	37.3476	26.8293	59.2988	58.8415	0.457317	0.609756
metH-	100	63.2249	60.1132	56.5771	50.6365	49.6464	48.6563	47.8076	59.6888	59.2645	0.565771	0.424328
replicate #3
	rifampicin concentration (ug/ml)
	0	0.00976562	0.0195312	0.0390625	0.078125	0.15625	0.3125	0.625	1.25	2.5	5	10
wild-type	100	72.8102	66.4234	55.292	49.8175	51.0949	50.5474	54.3796	48.3577	43.7956	0.364964	0.547445
dcd-	100	117.822	125.743	93.0693	120.792	84.1584	154.455	130.693	118.812	262.376	125.743	9.90099
ndk-	100	77.3946	72.6054	55.7471	57.6628	46.9349	45.0192	59.5785	56.705	76.0536	78.1609	18.5824
uvrA-	100	66.9975	64.8883	64.268	53.9702	58.933	59.1811	14.5161	58.6849	45.9057	17.6179	0.248139
uvrB-	100	65.1316	65.7895	66.2829	67.9276	68.75	66.6118	68.4211	66.7763	63.6513	43.75	0.493421
uvrC-	100	71.7514	66.29	61.2053	67.42	45.3861	44.4444	56.4972	70.8098	55.5556	27.307	0.564972
mutS-	100	80.038	85.5513	75.0951	82.3194	64.8289	80.038	69.3916	75.6654	71.2928	82.6996	0.380228
mutL-	100	67.6292	66.7173	66.8693	68.541	70.5167	66.4134	67.3252	66.7173	64.8936	32.3708	0.303951
mutH-	100	97.4619	95.6853	96.9543	97.2081	97.9695	95.1777	121.574	111.929	119.797	76.9036	-2.03046
metH-	100	67.1913	64.4068	60.0484	53.632	54.6005	55.2058	56.5375	59.201	42.4939	0.242131	0.363196
