# Supplementary material for: High-throughput identification and rational design of synergistic small-molecule pairs for combating and bypassing antibiotic resistance
Source: PLoS Biol. 2017 Jun 20;15(6):e2001644. doi: 10.1371/journal.pbio.2001644 (PMC5478098; doi:10.1371/journal.pbio.2001644)
Supplement: S11 Table — FICI scores were determined as described in Materials and Methods. Data for hydroxyurea + AZT and floxuridine + AZT are shown. FICI ≤ 0.5 is considered synergistic. (XLSX) [file pbio.2001644.s016.xlsx]

## Sheet: Sheet1
FICI data, hydroxyurea + AZT				FICI data, floxuridine + AZT
Strain	Measurement #1	Measurement #2		Strain	Measurement #1	Measurement #2
BEC1	0.28125	0.1875		BEC1	0.375	0.28125
BEC2	0.25	0.265625		BEC2	0.375	0.265625
BEC3	0.75	0.625		BEC3	0.625	0.75
BEC4	0.265625	0.1875		BEC4	0.375	0.5
BEC5	0.375	0.5		BEC5	0.28125	0.375
BEC6	0.1875	0.3125		BEC6	0.28125	0.28125
BEC7	0.3125	0.25		BEC7	0.5	0.375
BEC8	0.3125	0.26625		BEC8	0.375	0.28125
BEC9	0.28125	0.3125		BEC9	1.125	0.5625
M1-2	0.5	0.375		M1-2	0.5	0.5
M1-3	0.375	0.3125		M1-3	0.375	0.28125
M1-4	0.375	0.375		M1-4	0.625	0.75
19A5A	0.375	0.3125		19A5A	2.02	0.75
19A4A	0.625	0.53125		19A4A	0.5	0.375
19C7A	0.375	0.375		19C7A	0.375	0.5
19C6A	0.3125	0.375		19C6A	0.53125	0.5625
19C3A	0.5	0.375		19C3A	0.3125	0.5
