# Supplementary material for: High-throughput identification and rational design of synergistic small-molecule pairs for combating and bypassing antibiotic resistance
Source: PLoS Biol. 2017 Jun 20;15(6):e2001644. doi: 10.1371/journal.pbio.2001644 (PMC5478098; doi:10.1371/journal.pbio.2001644)
Supplement: S12 Table — Colony forming units (CFU) from each embryo infected in experiments in Figs 7 and S4. (XLSX) [file pbio.2001644.s017.xlsx]

## Sheet: Sheet1
BEC8 infection	floxuridine + AZT	trimethoprim + sulfamethizole	vehicle			F11 infection	floxuridine + AZT	trimethoprim + sulfamethizole	vehicle
bacterial burden of infected fish (CFU)	100	2000000	930000			bacterial burden of infected fish (CFU)	34	2840000	860000
	100	3010000	2540000				3680000	2850000	900000
	100	101	2070000				1590000	2430000	940000
	100	1230000	660000				540000	1010000	1990000
	143000	1840000	2630000				1660000	1050000	1350000
	100	400	101				3180000	260	1700000
	100	580000	1590000				251	2580000	1190000
	2160000	2430000	2940000				61	2190000	3980000
	1610000	1220000	400				19600	2010000	1100000
	100	101	1200				1170000	33	2190000
	1970000	300	3660000				42	399	186
	100	1020000	940000				1260000	209	118
	1440000	300	100				670000	880000	240000
	100	100	1				153	800000	1700
	200	1570000	1				39000	790000	300000
	100	2100000	2080000				770000	390000	510000
	100	1130000	1620000				860000	221	620000
	100	1880000	1660000				130	22	450000
	800	920000	2420000				102	758	125
	100	3190000	1310000				122	68	1230000
	1520000	1200	1740000				323	200000	226
	1680000	100	1070000				62	154	134
	100	810000	2160000				1390000	162	117
	1700000	500	2330000				540000	87	820000
	100	1110000	1470000				1590000	79	641
	1460000	2400000	1380000				157	85	3670000
	1120000	100	330000				140	195	150000
	1570000	460000	1460000				146	83	94
	2470000	1400000	1760000				720000	51	290000
	1460000	121	101				122	200	960000
	1720000	1980000	1				780000	1340000	270000
	74	2080000	1110000				282	74	105
	1420000	2090000	398				160	36
	19	2210000	40				80	143
	1	23	2420000				2640000	131
	1	2080000	2160000				65	1
	1470000	46	1910000				48	132
	72000	1540000	1460000				25	163
	980000	1940000	1300				155
	960000	1350000	1120000				57
	980000	2540000	1160000				980000
	32	2900000	22				136
	27	8600	1200000
	13	2550000	265
	59	1	960000
	1350000	1940000
	1530000	2330000
	5	2030000
	9	2300000
		1900000
		1870000
		1170000
		480000
		970000
		1790000
		960000
		1580000
		1350000
		1480000
		900000
		1140000
