# Supplementary material for: High-throughput identification and rational design of synergistic small-molecule pairs for combating and bypassing antibiotic resistance
Source: PLoS Biol. 2017 Jun 20;15(6):e2001644. doi: 10.1371/journal.pbio.2001644 (PMC5478098; doi:10.1371/journal.pbio.2001644)
Supplement: S13 Table — FICI scores were determined as described in Materials and Methods. Growth was measured at 12 hours post-inoculation. (XLSX) [file pbio.2001644.s018.xlsx]

## Sheet: Sheet1
FICI data, strain F11
drug combination	Measurement #1	Measurement #2
trimethoprim + sulfamethizole	0.28125	0.51
floxuridine + AZT	0.25	0.375
