# Supplementary material for: High-throughput identification and rational design of synergistic small-molecule pairs for combating and bypassing antibiotic resistance
Source: PLoS Biol. 2017 Jun 20;15(6):e2001644. doi: 10.1371/journal.pbio.2001644 (PMC5478098; doi:10.1371/journal.pbio.2001644)
Supplement: S14 Table — The MICs of AZT, floxuridine, trimethoprim, and sulfamethizole were tested with strains F11 and BEC8 in both M9 media or M9 media containing 20% Human AB serum. There is no data for trimethoprim and sulfamethizole for BEC8 due to drug resistance, which led to difficulties achieving MIC. Our data show little difference in the MICs of AZT and floxuridine with and without serum. This is supported by the literature, which shows less than 38% of AZT and 8–12% of fluorouracil (the active compound of floxuridine) binding to proteins [96]. We similar or slightly increased MICs for trimethoprim and sulfamethizole with and without serum. Literature shows 40–70% or trimethoprim [97] and 85–90% of sulfamethizole [98] binds to proteins, which support this observation [96]. (XLSX) [file pbio.2001644.s019.xlsx]

## Sheet: Sheet1
F11 strain
replicate #1	AZT (ug/ml)		floxuridine (ug/ml)		trimethoprim (ug/ml)		sulfamethizole (ug/ml)
	12 hrs	24 hrs	12 hrs	24 hrs	12 hrs	24 hrs	12 hrs	24 hrs
no serum	1.7	1.7	0.04	0.4	0.75	1.5	15	230
20% serum	0.8	1.7	0.04	0.8	0.15	0.4	15	45
replicate #2	AZT (ug/ml)		floxuridine (ug/ml)		trimethoprim (ug/ml)		sulfamethizole (ug/ml)
	12 hrs	24 hrs	12 hrs	24 hrs	12 hrs	24 hrs	12 hrs	24 hrs
no serum	0.9	1.2	0.04	0.08	0.4	1.1	5.5	7.4
20% serum	0.4	1.2	0.08	0.15	0.1	3	5.5	45
BEC8 strain
	AZT (ug/ml)		floxuridine (ug/ml)
	12 hrs	24 hrs	12 hrs	24 hrs
no serum	0.25	0.25	0.08	0.1
20% serum	0.2	0.25	0.06	0.15
