# Supplementary material for: High-throughput identification and rational design of synergistic small-molecule pairs for combating and bypassing antibiotic resistance
Source: PLoS Biol. 2017 Jun 20;15(6):e2001644. doi: 10.1371/journal.pbio.2001644 (PMC5478098; doi:10.1371/journal.pbio.2001644)
Supplement: S15 Table — (XLSX) [file pbio.2001644.s020.xlsx]

## Sheet: Sheet1
strain	species	alternative name	source
blood isolate #1	E. coli	BEC1	Barber et al., 2016, mSphere [1]
blood isolate #2	E. coli	BEC2	Barber et al., 2016, mSphere [1]
blood isolate #3	E. coli	BEC3	Barber et al., 2016, mSphere [1]
blood isolate #4	E. coli	BEC4	Barber et al., 2016, mSphere [1]
blood isolate #5	E. coli	BEC5	Barber et al., 2016, mSphere [1]
blood isolate #6	E. coli	BEC6	Barber et al., 2016, mSphere [1]
blood isolate #7	E. coli	BEC7	Barber et al., 2016, mSphere [1]
blood isolate #8	E. coli	BEC8	Barber et al., 2016, mSphere [1]
blood isolate #9	E. coli	BEC9	Barber et al., 2016, mSphere [1]
UTI isolate #1	E. coli	M1-2	ARUP Laboratories
UTI isolate #2	E. coli	M1-3	ARUP Laboratories
UTI isolate #3	E. coli	M1-4	ARUP Laboratories
clinical isolate #1	K. pneuomoniae	19A5A	ARUP Laboratories
clinical isolate #2	K. pneuomoniae	19A4A	ARUP Laboratories
clinical isolate #3	K. pneuomoniae	19C7A	ARUP Laboratories
clinical isolate #4	K. pneuomoniae	19C6A	ARUP Laboratories
clinical isolate #5	K. pneuomoniae	19C3A	ARUP Laboratories
MG1655	E. coli (K12 background)		Mulvey Lab (this strain was used in all K12 experiments except in Fig. 5)
MG1655	E. coli (K12 background)		Keio Collection, E. coli Genetics Stock Center (used in Fig. 5)
dcd-	E. coli (K12 background)		Keio Collection, E. coli Genetics Stock Center
ndk-	E. coli (K12 background)		Keio Collection, E. coli Genetics Stock Center
uvrA-	E. coli (K12 background)		Keio Collection, E. coli Genetics Stock Center
uvrB-	E. coli (K12 background)		Keio Collection, E. coli Genetics Stock Center
uvrC-	E. coli (K12 background)		Keio Collection, E. coli Genetics Stock Center
mutS-	E. coli (K12 background)		Keio Collection, E. coli Genetics Stock Center
mutL-	E. coli (K12 background)		Keio Collection, E. coli Genetics Stock Center
mutH-	E. coli (K12 background)		Keio Collection, E. coli Genetics Stock Center
metS-	E. coli (K12 background)		Keio Collection, E. coli Genetics Stock Center
F11	E. coli		Barber et al., 2016, mSphere [1]
1. Barber AE, Fleming BA, and Mulvey MA. Similarly lethal strains of extraintestinal pathogenic Escherichia coli trigger markedy diverse host responses in a zebrafish model of sepsis. mSphere. 2016;1(2):e00062-16.
