# Supplementary material for: High-throughput identification and rational design of synergistic small-molecule pairs for combating and bypassing antibiotic resistance
Source: PLoS Biol. 2017 Jun 20;15(6):e2001644. doi: 10.1371/journal.pbio.2001644 (PMC5478098; doi:10.1371/journal.pbio.2001644)
Supplement: S16 Table — FICI scores were determined as described in Materials and Methods. The color scheme is the same as in S2 Fig: predicted synergizers are colored green, the positive control is colored purple, and predicted non-synergizers are colored blue. FICI ≤ 0.5 is considered synergistic. (XLSX) [file pbio.2001644.s021.xlsx]

## Sheet: Sheet1
Small molecule	Measurement #1	Measurement #2
ACRIFLAVINE	1.01	1.01
AZIDOTHYMIDINE	0.53125	0.52
AZITHROMYCIN	0.53125	0.52
AZTREONAM	0.625	0.53125
BACITRACIN	1.01	1
BENZALKONIUM	1.01	1.01
BLEOMYCIN	0.75	1
CCCP	1	1.01
CEFOXITIN	1.01	0.51
CEFTAZIDIME	0.75	0.5625
CERULENIN	1.01	1
CHLORAMPHENICOL	1.01	0.75
CIPROFLOXACIN	0.625	0.75
CLARYTHROMYCIN	1	1.01
DOXORUBICIN	1.01	1.01
DOXYCYCLINE	0.5	0.75
EDTA	0.1875	0.375
EGTA	0.1875	0.09375
ERYTHROMYCIN	1.01	0.625
ETHIDIUMBROMIDE	1	1
GENTAMICIN	1	0.75
HIGHCOPPER	4.5	2.5
HIGHNICKEL	1	0.1875
HYDROXYUREA	1	1.01
INDOLICIDIN	1.01	1.01
MECILLINAM	1	0.53
METHOTREXATE	0.52	0.625
MINOCYCLINE	0.625	0.625
MITOMYCINC	0.625	0.5
NACL	1.01	2.25
NALIDIXICACID	1	1
NIGERICIN	1.01	1.01
NITROFURANTOIN	1	1
NOREPINEPHRINE	0.53125	1.01
NORFLOXACIN	0.625	0.5
NOVOBIOCIN	0.5	0.5
OXACILLIN	1	0.75
PARAQUAT	1.01	0.5625
PEROXIDE	1	1
POLYMYXINB	0.625	0.75
PROCAINE	1.01	0.257813
PUROMYCIN	1.01	1.01
RIFAMPICIN	1.01	1.01
SPIRAMYCIN	0.5625	0.75
SULFAMETHIZOLE	1.01
TETRACYCLINE	0.75	0.75
THEOPHYLLINE	1.01	1.01
TOBRAMYCIN	1	0.625
TRIMETHOPRIM	0.75	1.5
VERAPAMIL	1.01	0.625
CEFACLOR	0.5	0.375
ACTINOMYCIND	1.5	1.01
AMIKACIN	1.01	0.625
AMOXICILLIN	0.75	0.75
AMPICILLIN	1	1
CARBENICILLIN	1	0.53125
CECROPINB	0.375	1.01
CHLORPROMAZINE	1.01	2.5
CISPLATIN	0.51	1
HIGHCOBALT	0.75	0.51
CYCLOSERINED	0.75	0.75
DIBUCAINE	2.125	1.01
EPIGALLOCATECHIN GALLATE (EGCG)	0.51	0.51
EPINEPHRINE	0.75	0.75
ETHIDIUM BROMIDE	1	1
FOSFOMYCIN	1	1.01
FUSIDIC ACID	0.75	0.75
ISONIAZID	1.25	1
LEVOFLOXACIN	0.625	0.5325
LOWFE	0.5625	1
MMS	0.75	0.75
PHENAZINE	1	1
PHLEOMYCIN	0.75	0.75
PYOCYANIN	1.01	1.5
SPECTINOMYCIN	1	1.01
STREPTOMYCIN	0.625	1
STREPTONIGRIN	1	0.53
SULFMONOMETHOXINE	1.01	1
TRICLOSAN	0.53125	0.625
