# Supplementary material for: High-throughput identification and rational design of synergistic small-molecule pairs for combating and bypassing antibiotic resistance
Source: PLoS Biol. 2017 Jun 20;15(6):e2001644. doi: 10.1371/journal.pbio.2001644 (PMC5478098; doi:10.1371/journal.pbio.2001644)
Supplement: S17 Table — Zebrafish embryos were euthanized immediately after infection (as described in Materials and methods) to determine starting bacterial burden. (XLSX) [file pbio.2001644.s022.xlsx]

## Sheet: checkerboard assay layout
	1	2	3	4	5	6	7	8	9	10	11	12
A	both drugs, highest concentration	X-axis drug at 2nd highest concentration, Y-axis drug at highest concentration	X-axis drug at 3rd highest concentration, Y-axis drug at highest concentration	X-axis drug at 4th highest concentration, Y-axis drug at highest concentration	X-axis drug at 5th highest concentration, Y-axis drug at highest concentration	X-axis drug at 6th highest concentration, Y-axis drug at highest concentration	X-axis drug at 7th highest concentration, Y-axis drug at highest concentration	X-axis drug at 8th highest concentration, Y-axis drug at highest concentration	X-axis drug at 9th highest concentration, Y-axis drug at highest concentration	X-axis drug at 10th highest concentration, Y-axis drug at highest concentration	X-axis drug at 11th highest concentration, Y-axis drug at highest concentration	Y-axis drug only, highest concentration
B	X-axis drug constant, Y-axis drug at 2nd highest concentration	X-axis drug at 2nd highest concentration, Y-axis drug at 2nd highest concentration	X-axis drug at 3rd highest concentration, Y-axis drug at 2nd highest concentration	X-axis drug at 4th highest concentration, Y-axis drug at 2nd highest concentration	X-axis drug at 5th highest concentration, Y-axis drug at 2nd highest concentration	X-axis drug at 6th highest concentration, Y-axis drug at 2nd highest concentration	X-axis drug at 7th highest concentration, Y-axis drug at 2nd highest concentration	X-axis drug at 8th highest concentration, Y-axis drug at 2nd highest concentration	X-axis drug at 9th highest concentration, Y-axis drug at 2nd highest concentration	X-axis drug at 10th highest concentration, Y-axis drug at 2nd highest concentration	X-axis drug at 11th highest concentration, Y-axis drug at 2nd highest concentration	Y-axis only, 2nd highest concentration
C	X-axis drug constant, Y-axis drug at 3rd highest concentration	X-axis drug at 2nd highest concentration, Y-axis drug at 3rd highest concentration	X-axis drug at 3rd highest concentration, Y-axis drug at 3rd highest concentration	X-axis drug at 4th highest concentration, Y-axis drug at 3rd highest concentration	X-axis drug at 5th highest concentration, Y-axis drug at 3rd highest concentration	X-axis drug at 6th highest concentration, Y-axis drug at 3rd highest concentration	X-axis drug at 7th highest concentration, Y-axis drug at 3rd highest concentration	X-axis drug at 8th highest concentration, Y-axis drug at 3rd highest concentration	X-axis drug at 9th highest concentration, Y-axis drug at 3rd highest concentration	X-axis drug at 10th highest concentration, Y-axis drug at 3rd highest concentration	X-axis drug at 11th highest concentration, Y-axis drug at 3rd highest concentration	Y-axis drug only, 3rd highest concentration
D	X-axis drug constant, Y-axis drug at 4th highest concentration	X-axis drug at 2nd highest concentration, Y-axis drug at 4th highest concentration	X-axis drug at 3rd highest concentration, Y-axis drug at 4th highest concentration	X-axis drug at 4th highest concentration, Y-axis drug at 4th highest concentration	X-axis drug at 5th highest concentration, Y-axis drug at 4th highest concentration	X-axis drug at 6th highest concentration, Y-axis drug at 4th highest concentration	X-axis drug at 7th highest concentration, Y-axis drug at 4th highest concentration	X-axis drug at 8th highest concentration, Y-axis drug at 4th highest concentration	X-axis drug at 9th highest concentration, Y-axis drug at 4th highest concentration	X-axis drug at 10th highest concentration, Y-axis drug at 4th highest concentration	X-axis drug at 11th highest concentration, Y-axis drug at 4th highest concentration	Y-axis drug only, 4th highest concentration
E	X-axis drug constant, Y-axis drug at 5th highest concentration	X-axis drug at 2nd highest concentration, Y-axis drug at 5th highest concentration	X-axis drug at 3rd highest concentration, Y-axis drug at 5th highest concentration	X-axis drug at 4th highest concentration, Y-axis drug at 5th highest concentration	X-axis drug at 5th highest concentration, Y-axis drug at 5th highest concentration	X-axis drug at 6th highest concentration, Y-axis drug at 5th highest concentration	X-axis drug at 7th highest concentration, Y-axis drug at 5th highest concentration	X-axis drug at 8th highest concentration, Y-axis drug at 5th highest concentration	X-axis drug at 9th highest concentration, Y-axis drug at 5th highest concentration	X-axis drug at 10th highest concentration, Y-axis drug at 5th highest concentration	X-axis drug at 11th highest concentration, Y-axis drug at 5th highest concentration	Y-axis drug only, 5th highest concentration
F	X-axis drug constant, Y-axis drug at 6th highest concentration	X-axis drug at 2nd highest concentration, Y-axis drug at 6th highest concentration	X-axis drug at 3rd highest concentration, Y-axis drug at 6th highest concentration	X-axis drug at 4th highest concentration, Y-axis drug at 6th highest concentration	X-axis drug at 5th highest concentration, Y-axis drug at 6th highest concentration	X-axis drug at 6th highest concentration, Y-axis drug at 6th highest concentration	X-axis drug at 7th highest concentration, Y-axis drug at 6th highest concentration	X-axis drug at 8th highest concentration, Y-axis drug at 6th highest concentration	X-axis drug at 9th highest concentration, Y-axis drug at 6th highest concentration	X-axis drug at 10th highest concentration, Y-axis drug at 6th highest concentration	X-axis drug at 11th highest concentration, Y-axis drug at 6th highest concentration	Y-axis drug only, 6th highest concentration
G	X-axis drug constant, Y-axis drug at 7th highest concentration	X-axis drug at 2nd highest concentration, Y-axis drug at 7th highest concentration	X-axis drug at 3rd highest concentration, Y-axis drug at 7th highest concentration	X-axis drug at 4th highest concentration, Y-axis drug at 7th highest concentration	X-axis drug at 5th highest concentration, Y-axis drug at 7th highest concentration	X-axis drug at 6th highest concentration, Y-axis drug at 7th highest concentration	X-axis drug at 7th highest concentration, Y-axis drug at 7th highest concentration	X-axis drug at 8th highest concentration, Y-axis drug at 7th highest concentration	X-axis drug at 9th highest concentration, Y-axis drug at 7th highest concentration	X-axis drug at 10th highest concentration, Y-axis drug at 7th highest concentration	X-axis drug at 11th highest concentration, Y-axis drug at 7th highest concentration	Y-axis drug only, 7th highest concentration
H	X-axis drug only, highest concentration	X-axis drug only, 2nd highest concentration	X-axis drug only, 3rd highest concentration	X-axis drug only, 4th highest concentration	X-axis drug only, 5th highest concentration	X-axis drug only, 6th highest concentration	X-axis drug only, 7th highest concentration	X-axis drug only, 8th highest concentration	X-axis drug only, 9th highest concentration	X-axis drug only, 10th highest concentration	X-axis drug only, lowest concentration	no drug

## Sheet: blood isolate #7
blood isolate #7, sulfamethizole (x-axis) and trimethoprim (y-axis)
row/column	1	2	3	4	5	6	7	8	9	10	11	12
A	0	0.357782	1.07335	2.14669	9.30233	10.0179	8.58676	8.22898	8.76565	8.76565	8.40787	0.715563
B	0.178891	2.14669	22.7191	48.8372	71.1986	64.4007	79.0698	67.9785	60.1073	57.2451	56.1717	56.8873
C	0	4.29338	30.5903	68.5152	76.2075	66.5474	66.7263	63.5063	57.424	62.6118	63.3274	59.5707
D	0	3.39893	17.3524	77.4597	82.1109	72.8086	73.1664	71.5564	71.5564	72.2719	72.8086	70.1252
E	0	3.39893	15.7424	74.4186	83.0054	75.8497	76.5653	78.1753	78.8909	80.1431	79.2487	76.9231
F	0	2.50447	14.1324	80.6798	84.2576	81.3953	83.1843	85.8676	85.3309	85.5098	85.1521	81.5742
G	0	2.14669	10.0179	81.3953	85.1521	83.542	88.551	88.551	88.7299	89.0877	86.7621	86.0465
H	0.178891	1.78891	8.05009	84.0787	85.5098	80.322	91.5921	94.8122	95.7066	92.4866	93.2021	100
blood isolate #7, AZT (x-axis) and trimethoprim (y-axis)
row/column	1	2	3	4	5	6	7	8	9	10	11	12
A	0.326264	0.489396	0.163132	-1.63132	-2.12072	-5.38336	-2.12072	-0.815661	-1.46819	-0.815661	-1.46819	3.91517
B	0.326264	0.163132	0.163132	0.489396	0.815661	0.326264	1.30506	1.63132	7.17781	21.044	42.7406	67.3736
C	0.163132	0.326264	0.326264	1.30506	2.77325	13.7031	44.0457	42.0881	67.863	65.7423	75.367	60.0326
D	0.489396	0.489396	2.93638	4.24144	35.0734	71.9413	81.8923	82.5449	71.4519	89.2333	81.2398	69.6574
E	0.978793	3.26264	4.24144	28.0587	73.7357	81.2398	91.1909	86.2969	95.5954	100.979	86.9494	75.2039
F	1.63132	3.26264	9.6248	73.0832	90.3752	98.3687	76.3458	88.2545	110.277	109.299	102.61	81.8923
G	1.79445	4.5677	15.9869	81.5661	87.9282	97.3899	105.873	108.972	109.462	110.604	108.32	87.602
H	0.978793	4.0783	14.3556	71.7781	98.0424	121.533	126.754	129.038	123.491	127.243	111.909	100
blood isolate #7, floxuridine (x-axis) and AZT (y-axis)
row/column	1	2	3	4	5	6	7	8	9	10	11	12
A	0	0	0	0	0	0	0	0	0	0.11236	0	0.11236
B	0.11236	0	0.11236	0	0.11236	0	0.11236	0	0.11236	0	0	5.50562
C	0	0.11236	0.11236	0.11236	0.11236	0	0.561798	0.337079	2.47191	2.35955	8.20225	31.7978
D	0.11236	0.11236	0.224719	1.46067	1.01124	3.25843	5.8427	9.4382	12.2472	13.5955	21.0112	66.7416
E	0.11236	0	0.337079	0.786517	1.46067	2.13483	4.26966	14.2697	9.55056	19.1011	38.8764	82.2472
F	0.11236	0.224719	0.561798	2.69663	6.17978	6.96629	9.77528	17.0787	17.7528	27.8652	32.4719	96.2921
G	0.11236	0.224719	0.449438	1.57303	5.39326	9.5618	10.6742	12.809	16.4045	24.8315	26.7416	92.0225
H	0.224719	0.224719	1.23596	3.93258	6.74157	9.66292	15.5056	14.7191	26.1798	29.2135	28.3146	100
blood isolate #7, hydroxyurea (x-axis) and AZT (y-axis)
row/column	1	2	3	4	5	6	7	8	9	10	11	12
A	0	0	0.132275	0	0.132275	0	0	0	0	0	0.132275	0
B	0.132275	0.132275	0.132275	0.132275	0	0	0	0.26455	0	0.132275	0.132275	0
C	0	0	0	0	0.132275	0	0	0	0.132275	0	0	1.0582
D	0.132275	0.132275	0	0	0.132275	0.132275	0	0.132275	0.26455	0.5291	1.71958	28.4392
E	0.132275	0.132275	0.396825	0.26455	0.396825	1.32275	2.1164	2.24868	4.2328	9.12698	26.1905	64.5503
F	0.26455	0.396825	1.71958	1.32275	0.793651	1.71958	7.27513	8.86243	11.6402	18.3862	29.6296	52.1164
G	0.26455	0.661376	4.10053	7.40741	4.36508	7.93651	11.1111	18.3862	24.7354	40.0794	44.709	75.6614
H	0.396825	6.48148	5.82011	6.21693	7.67196	19.709	19.3122	24.2063	39.1534	40.4762	49.2063	100

## Sheet: blood isolate #3
blood isolate #3, floxuridine (x-axis) and AZT (y-axis)
row/column	1	2	3	4	5	6	7	8	9	10	11	12
A	0.122399	0.122399	0	0	0.122399	0	0	0	0	0.122399	0.122399	0
B	0.122399	0.122399	0.122399	0	0	0	0.122399	0	0.122399	0	0	0
C	0.122399	0.122399	0	0.122399	0.122399	0.122399	0	0.122399	0.122399	0.122399	0.122399	0
D	0	0	0	0.122399	0.122399	0.122399	0.367197	11.0159	1.59119	3.67197	4.89596	3.67197
E	0.122399	0	0.122399	0.122399	7.95594	0.856793	11.3831	44.6756	17.9927	26.683	24.847	46.8788
F	0.122399	0.122399	0.122399	0.244798	2.81518	12.9743	33.6597	31.4565	30.8446	28.3966	33.5373	57.7723
G	0	0.122399	0.244798	0.611995	8.44553	23.5006	26.9278	36.2301	47.0012	33.6597	41.7381	80.5386
H	0	0.122399	0.122399	0.856793	16.7687	32.9253	33.1701	29.0086	43.4517	57.8947	81.0282	100

## Sheet: blood isolate #4
blood isolate #4, floxuridine (x-axis) and AZT (y-axis)
row/column	1	2	3	4	5	6	7	8	9	10	11	12
A	0	0	0	0	0	0	0	0	0	0	0	0
B	0	0	0	0	0	0.141243	0.141243	0	0.141243	0.141243	0	0
C	0.141243	0	0	0	0	0	0	0	0	0.141243	0.141243	0
D	0	0.141243	0	0	0	0.141243	0.141243	0.282486	0.282486	0.141243	0	1.41243
E	0.141243	0	0	0	0	0.141243	0.564972	0.706215	1.55367	6.9209	12.4294	31.7797
F	0.282486	0.423729	0.564972	0.847458	1.9774	6.35593	9.03955	20.4802	23.1638	33.1921	49.0113	48.1638
G	0.282486	0.423729	1.27119	5.36723	11.7232	22.3164	39.4068	44.6328	53.8136	52.5424	53.5311	76.9774
H	0.564972	1.55367	4.09605	9.60452	17.6554	32.6271	39.1243	43.9266	64.4068	65.9605	58.1921	100

## Sheet: Klebsiella isolates
Klebsiella pneumoniae isolate #1, floxuridine (x-axis) and AZT (y-axis)
row/column	1	2	3	4	5	6	7	8	9	10	11	12
A	0	0	0	0	0.15873	0	0	0	0.15873	0	0	0.15873
B	0	0	2.22222	0.15873	0.15873	0.15873	-0.31746	0	0.15873	0.15873	0.15873	1.90476
C	0	0.793651	7.46032	0.634921	0.793651	0.15873	0.476191	6.66667	0.634921	0	1.5873	3.65079
D	0	6.50794	3.96825	0.15873	0.15873	0.31746	0.952381	7.14286	2.85714	12.2222	23.4921	73.8095
E	0	0.15873	0.15873	0.31746	0.31746	0.634921	2.85714	2.38095	9.68254	50.6349	68.7302	89.6825
F	0.31746	0.15873	0.476191	0.634921	0.634921	0.952381	1.90476	2.69841	13.6508	69.0476	84.2857	92.8571
G	0.15873	-0.476191	0.31746	0.15873	0.31746	0.476191	0.952381	3.65079	26.9841	60.4762	89.8413	107.778
H	0.476191	0.31746	0.31746	0.31746	2.38095	0.952381	4.12698	24.7619	60.1587	69.6825	85.3968	100
Klebsiella pneumoniae isolate #4, floxuridine (x-axis) and AZT (y-axis)
row/column	1	2	3	4	5	6	7	8	9	10	11	12
A	-0.101215	0.101215	0	0	0	0.101215	0	0	0.101215	0.101215	0	0
B	0	0.101215	0.101215	0	0.101215	0	0.101215	0	0.101215	0	0	0.101215
C	0	-0.101215	0.101215	0	0	0	0.101215	0	-0.101215	0.101215	0.101215	0
D	0.101215	0	0	0.101215	0.101215	0.303644	0.303644	7.48988	3.03644	6.57895	17.7126	25
E	0	0.202429	0.404858	1.417	6.2753	17.5101	11.5385	15.3846	9.0081	30.0607	31.0729	64.4737
F	0.101215	0.303644	0.303644	3.34008	14.2713	12.247	24.2915	38.7652	11.0324	35.83	70.749	72.7733
G	0	0.303644	0.607287	0.910931	9.21053	7.79352	22.3684	39.17	35.3239	72.3684	72.9757	82.4899
H	0.101215	0.303644	0.910931	5.46559	8.50202	17.004	42.3077	45.3441	72.7733	75.6073	76.417	100
