# Supplementary material for: High-throughput identification and rational design of synergistic small-molecule pairs for combating and bypassing antibiotic resistance
Source: PLoS Biol. 2017 Jun 20;15(6):e2001644. doi: 10.1371/journal.pbio.2001644 (PMC5478098; doi:10.1371/journal.pbio.2001644)
Supplement: S18 Table — (XLSX) [file pbio.2001644.s023.xlsx]

## Sheet: Sheet1
BEC8 infection				F11 infection
experiment #1	experiment #2	exeriment #3		experiment #1	experiment #2
1140	2150	1490		200	250
2215	7800	2090		690	2200
765	2750	1850		1300	2300
1650	5850	2410		530	2400
840	4150	2370			1100
975
500
2650
